# Supplementary material for: Anthroponotic-Based Transfer of Staphylococcus to Dog: A Case Study
Source: Pathogens. 2022 Jul 15;11(7):802. doi: 10.3390/pathogens11070802 (PMC9316149; doi:10.3390/pathogens11070802)
Supplement: Supplementary file 1 [file pathogens-11-00802-s001.zip]

Archive with 3 entries (3 files):
- pathogens-1782829-supplementary/Supplementary_Table S1.xlsx
- pathogens-1782829-supplementary/Supplementary_Table S2.xlsx
- pathogens-1782829-supplementary/Supplementary_Table S3.xlsx
