# Supplementary material for: Anthroponotic-Based Transfer of Staphylococcus to Dog: A Case Study
Source: Pathogens. 2022 Jul 15;11(7):802. doi: 10.3390/pathogens11070802 (PMC9316149; doi:10.3390/pathogens11070802)
Supplement: Supplementary file 1 [file pathogens-11-00802-s001.zip › pathogens-1782829-supplementary/Supplementary_Table S1.xlsx]

## Sheet: Sheet1
# Sample	Assembled_Mb	Contigs	Min_Len	Avg_Len	Max_Len	N50	GC	CDS	KmerFinder Best Match	ST	arcC	aroE	glpF	gmk	pta	tpi	yqiL
Sau_17_DO_ST8_123220	2866802	134	209	21394	242609	91235	32.82	2739	NZ_CP010297.1 Staphylococcus aureus strain 33b	8	3	3	1	1	4	4	3
Sau_17_FA_ST8_123232	2836405	931	202	3046	123066	14233	32.76	3276	NZ_CP010297.1 Staphylococcus aureus strain 33b	8	3	3	1	1	4	4	3
Sau_17_MO_ST8_123221	2896022	134	209	21612	603954	203214	32.95	2751	NZ_CP010297.1 Staphylococcus aureus strain 33b	8	3	3	1	1	4	4	3
Sau_17_MO_ST22_123223	2991600	631	200	4741	312143	118800	33.51	3144	NZ_CP028468.1 Staphylococcus aureus strain IT1-S	22	7	6	1	5	8	8	6
Sau_18_CH_ST707_153686-4	2904683	233	200	12466	629621	293837	33.02	2896	NZ_CP029751.1 Staphylococcus aureus strain Smith	707	18	71	6	2	7	58	2
Sau_18_DO_ST7204_153686-1	2897148	158	217	18336	492863	320036	33.13	2838	NZ_CP029751.1 Staphylococcus aureus strain Smith	7204	840	71	6	2	7	58	2
Sau_18_FA_ST22_153686-2	2842222	358	246	7939	174838	68061	33.94	2805	NZ_CP028468.1 Staphylococcus aureus strain IT1-S	22	7	6	1	5	8	8	6
Sau_18_GF_ST8_153686-7	2901078	141	209	20575	589172	335807	33.09	2762	NZ_CP010299.1 Staphylococcus aureus strain 25b_MRSA	8	3	3	1	1	4	4	3
Sau_18_GM_ST59_153686-5	2669536	98	231	27240	347356	149254	32.96	2438	NZ_CP030323.1 Staphylococcus aureus strain AR_475	59	19	23	15	2	19	20	15
Sau_18_GM_ST8_153686-6	2902838	271	209	10711	157082	60594	33.3	2822	NZ_CP043386.1 Staphylococcus aureus strain NRS384	8	3	3	1	1	4	4	3
Sau_18_MO_ST10_153686-3	2925527	236	201	12396	398815	204336	33.26	2830	NZ_CP047792.1 Staphylococcus aureus strain UP_794	10	8	7	6	2	9	9	7
Sau_19_CH_ST10_150819	2921551	112	202	26091	471024	140502	32.7	2793	NZ_CP047792.1 Staphylococcus aureus strain UP_794	10	8	7	6	2	9	9	7
Sau_19_FA_ST22_150811	2747827	178	203	15440	345855	127240	32.78	2612	NZ_CP028468.1 Staphylococcus aureus strain IT1-S	22	7	6	1	5	8	8	6
Sau_19_GF_ST59_150803	2660562	133	208	20009	315562	152037	32.81	2446	NZ_CP030323.1 Staphylococcus aureus strain AR_475	59	19	23	15	2	19	20	15
Sau_19_MO_ST10_150824	2896999	147	202	19712	471108	145738	32.77	2790	NZ_CP047792.1 Staphylococcus aureus strain UP_794	10	8	7	6	2	9	9	7
										ST	arcC	aroE	gtr	mutS	pyrR	tpiA	yqiL
Sep_17_CH_ST1133_123222	2611487	377	201	6927	246412	82239	32.06	2666	NZ_LR735429.1 Staphylococcus epidermidis strain none	1133	12	29	16	5	7	4	8
Sep_19_GF_ST153_150806	2591413	277	206	9356	264697	101914	32.03	2557	NZ_LR735437.1 Staphylococcus epidermidis strain none	153	2	1	6	2	2	1	1
Sep_19_GM_ST5_150797	2499308	113	201	22121	415747	88266	32.02	2315	NZ_CP014119.1 Staphylococcus epidermidis strain FDAARGOS_153	5	1	1	1	2	2	1	1
										ST	aroE	dat	ddl	gmk	ldh	recA	yqiL
Slu_19_GM_ST2_150795	2581075	115	226	22449	730797	207198	33.67	2445	NZ_CP017069.2 Staphylococcus lugdunensis strain Klug93G-4	2	3	3	2	2	1	2	3
										ST	ack	cpn60	fdh	pta	purA	sar	tuf
Sps_17_DO_ST2168_123216	2723683	254	230	10723	513855	130232	37.82	2658	NC_017568.1 Staphylococcus pseudintermedius ED99	2168	1	7	2	8	14	3	2
Sps_17_DO_ST2169_123218	2764735	231	250	11968	422032	184333	37.75	2713	NZ_CP065635.1 Staphylococcus pseudintermedius strain FDAARGOS_930	2169	1	10	2	1	8	1	1
Sps_19_DO_ST2168_150831	2721424	417	206	6527	513682	128259	37.27	2716	NC_017568.1 Staphylococcus pseudintermedius ED99	2168	1	7	2	8	14	3	2
Sps_19_DO_ST2169_150832	2723690	254	229	10723	422036	168100	37.08	2723	NZ_CP065635.1 Staphylococcus pseudintermedius strain FDAARGOS_930	2169	1	10	2	1	8	1	1
Swa_19_FA_STX_150815	2554700	150	202	17035	1038545	431249	32.54	2489	NZ_CP033098.1 Staphylococcus warneri strain SWO	-
Sca_19_DO_STX_150837	2456063	130	215	18902	747822	661301	32.9	2389	NZ_CP007601.1 Staphylococcus capitis subsp. capitis strain AYP1020	-
