# Supplementary material for: Anthroponotic-Based Transfer of Staphylococcus to Dog: A Case Study
Source: Pathogens. 2022 Jul 15;11(7):802. doi: 10.3390/pathogens11070802 (PMC9316149; doi:10.3390/pathogens11070802)
Supplement: Supplementary file 1 [file pathogens-11-00802-s001.zip › pathogens-1782829-supplementary/Supplementary_Table S2.xlsx]

## Sheet: Sheet1
Sample	Bacill_G_NC_023719	Escher_D108_NC_013594	Faecal_FP_Lugh_NC_047912	Helico_phiHP33_NC_016568	Lister_A118_NC_003216	Paenib_Xenia_NC_028837	Persic_P12024S_NC_018271	Plankt_PaV_LD_NC_016564	Staphy_11_NC_004615	Staphy_187_NC_007047	Staphy_3A_NC_007053	Staphy_47_NC_007054	Staphy_69_NC_007048	Staphy_80alpha_NC_009526	Staphy_96_NC_007057	Staphy_AJ_2017_NC_048644	Staphy_IME_SA4_NC_029025	Staphy_Ipla5_NC_018281	Staphy_P282_NC_048634	Staphy_phi2958PVL_NC_011344	Staphy_phiJB_NC_028669	Staphy_phiMR11_NC_010147	Staphy_phiNM3_NC_008617	Staphy_phiSa2wa_st22_NC_048681	Staphy_PT1028_NC_007045	Staphy_SA345ruMSSAST8_NC_048713	Staphy_SA7_NC_048658	Staphy_SMSAP5_NC_019513	Staphy_SPbeta_like_NC_029119	Staphy_StauST398_1_NC_021326	Staphy_StauST398_2_NC_021323	Staphy_StauST398_4_NC_023499	Staphy_StB12_NC_020490	Staphy_StB20_like_NC_028821	Staphy_YMC/09/04/R1988_NC_022758	Strept_Dp_1_NC_015274	Yersin_fHe_Yen9_04_NC_042116
Sau_17_FA_ST8_123232																												incomplete						incomplete
Sau_17_MO_ST8_123221															incomplete				intact						incomplete					incomplete				incomplete	intact
Sau_17_DO_ST8_123220																			intact			incomplete												incomplete	intact, incomplete
Sau_18_GF_ST8_153686-7																			intact	intact														incomplete
Sau_18_GM_ST8_153686-6																			intact															incomplete	intact
Sau_18_MO_ST10_153686-3						questionable				incomplete	incomplete		intact						questionable												intact	incomplete
Sau_19_MO_ST10_150824						questionable			intact										questionable	intact
Sau_19_CH_ST10_150819						questionable				incomplete			intact			incomplete				intact				questionable
Sau_17_MO_ST22_123223																			incomplete						incomplete
Sau_18_FA_ST22_153686-2																			questionable						incomplete
Sau_19_FA_ST22_150811																									incomplete	questionable
Sau_18_GM_ST59_153686-5																incomplete
Sau_19_GF_ST59_150803								incomplete								incomplete													incomplete					incomplete
Sau_18_CH_ST707_153686-4												incomplete		incomplete					questionable	questionable	intact									incomplete
Sau_18_DO_ST7204_153686-1												incomplete		incomplete					questionable	questionable	intact									incomplete
Sca_19_DO_STX_150837																																	intact
Sep_19_GF_ST153_150806																		intact																intact
Sep_17_CH_ST1133_123222							incomplete			questionable															incomplete
Sep_19_GM_ST5_150797				incomplete	incomplete																								incomplete
Slu_19_GM_ST2_150795			incomplete																						incomplete				incomplete							incomplete
Sps_17_DO_ST2169_123218																											questionable
Sps_19_DO_ST2169_150832																											questionable
Sps_17_DO_ST2168_123216		incomplete
Sps_19_DO_ST2168_150831	incomplete
Swa_19_FA_STX_150815																	intact								incomplete												incomplete
