# Supplementary material for: Anthroponotic-Based Transfer of Staphylococcus to Dog: A Case Study
Source: Pathogens. 2022 Jul 15;11(7):802. doi: 10.3390/pathogens11070802 (PMC9316149; doi:10.3390/pathogens11070802)
Supplement: Supplementary file 1 [file pathogens-11-00802-s001.zip › pathogens-1782829-supplementary/Supplementary_Table S3.xlsx]

## Sheet: Sheet1
	Sau_17_DO_ST8_123220	Sau_17_FA_ST8_123232	Sau_17_MO_ST22_123223	Sau_17_MO_ST8_123221	Sau_18_CH_ST707_153686-4	Sau_18_DO_ST7204_153686-1	Sau_18_FA_ST22_153686-2	Sau_18_GF_ST8_153686-7	Sau_18_GM_ST59_153686-5	Sau_18_GM_ST8_153686-6	Sau_18_MO_ST10_153686-3	Sau_19_CH_ST10_150819	Sau_19_FA_ST22_150811	Sau_19_GF_ST59_150803	Sau_19_MO_ST10_150824
Sau_17_DO_ST8_123220	0
Sau_17_FA_ST8_123232	4	0
Sau_17_MO_ST22_123223	10270	10270	0
Sau_17_MO_ST8_123221	10	10	10266	0
Sau_18_CH_ST707_153686-4	13409	13409	14015	13405	0
Sau_18_DO_ST7204_153686-1	13408	13408	14014	13404	5	0
Sau_18_FA_ST22_153686-2	10273	10273	11	10269	14018	14017	0
Sau_18_GF_ST8_153686-7	6	6	10268	8	13407	13406	10271	0
Sau_18_GM_ST59_153686-5	13173	13173	13804	13169	9954	9953	13809	13171	0
Sau_18_GM_ST8_153686-6	12	12	10274	14	13413	13412	10277	8	13177	0
Sau_18_MO_ST10_153686-3	14606	14606	14406	14602	11300	11299	14411	14604	12181	14610	0
Sau_19_CH_ST10_150819	14606	14606	14406	14602	11300	11299	14411	14604	12181	14610	2	0
Sau_19_FA_ST22_150811	10280	10280	16	10276	14025	14024	11	10278	13814	10284	14416	14416	0
Sau_19_GF_ST59_150803	13174	13174	13805	13170	9955	9954	13810	13172	3	13178	12182	12182	13815	0
Sau_19_MO_ST10_150824	14605	14605	14405	14601	11299	11298	14410	14603	12180	14609	3	3	14415	12181	0
	Sep_17_CH_ST1133_123222	Sep_19_GF_ST153_150806	Sep_19_GM_ST5_150797
Sep_17_CH_ST1133_123222	0
Sep_19_GF_ST153_150806	28022	0
Sep_19_GM_ST5_150797	27895	3391	0
	Sps_17_DO_ST2169_123216	Sps_17_DO_ST2168_123218	Sps_19_DO_ST2168_150831	Sps_19_DO_ST2169_150832
Sps_17_DO_ST2169_123216	0
Sps_17_DO_ST2168_123218	6715	0
Sps_19_DO_ST2168_150831	53	6724	0
Sps_19_DO_ST2169_150832	6725	28	6734	0
